# Supplementary material for: Evidence of cancer: a systematic review of metabolomics in extracellular vesicles for cancer biomarker detection
Source: Metabolomics. 2025 Dec 16;22(1):13. doi: 10.1007/s11306-025-02386-1 (PMC12708750; doi:10.1007/s11306-025-02386-1)
Supplement: Supplementary file 1 — Supplementary file1 (XLSX 48 KB) [file 11306_2025_2386_MOESM1_ESM.xlsx]

## Sheet: Sheet1
Reference	Article Name	Authors	Year of Publication	Cancer Type	Sample Type	Cell Type (If Applicable)	Sample populations	Sample Storage	EV Isolation Technique	EV Confirmation Technique	Metabolite Extraction Technique	Metabolomic Technique	Metabolite Identification Method	Upregulated Metabolites	Downregulated Metabolites	Metabolites Identified
[43]	Enabling metabolomics based biomarker discovery studies using molecular phenotyping of exosome-like vesicles	Altadill, Tatiana; Campoy, Irene; Lanau, Lucia; Gill, Kir; eep; Rigau, Marina; Gil-Moreno, Antonio; Reventos, Jaume; Byers, Stephen; Colas, Eva; Cheema, Amrita K.;	2016	Endometrioid Adenocarcinoma	Plasma	N/A	Endometrioid adenocarcinoma = 19 Healthy control = 13	Plasma, conditioned medium and EVs were stored at -80ºC until use.	Ultracentrifugation	Nanoparticle Tracking Analysis Western Blot	Methanol and Chloroform	UPLC-ESI-Q-TOF-MS	Madison Metabolomics Consortium Database Human Metabolome Database	Not Reported	Not Reported	18:1-18:2-MGDG, DG(16:0/17:0/0:0), DG(18:0/19:0/0:0), DISTEAROYL-MONOGALACTOSYL-DIGLYCERIDE, GalCer(d18:2/16:0), Glucosylceramide (d18:1/16:0), GPCho(18:0/14:0), LysoPE(20:4/0:0), MG(0:0/18:0/0:0), PA(21:0/18:1), PA(22:6/0:0), PC(20:4/32:0), PC(P-18:1/20:1), PC(P-19:1/0:0), PE(12:0/16:0), PE(22:2/16:1), PE-Cer(d14:2/23:0), PG(16:0/16:0), PG(16:0/20:0), PHOSPHONYL CHOLINE, phytosphingosine, PI(16:…
				Pancreatic	Cells	PANC1	N/A							Not Reported	Not Reported	(3'-sulfo)Galbeta-Cer(d18:1/24:1(15Z)(2OH)), (4E,8Z,d18:2) sphingosine, 16:4(4Z,7Z,10Z,13Z), 1-O-eicosanoyl-Cer(d18:1/16:0), 1-STEAROYL-2-OLEOYL-SN-GLYCERO-3-PHOSPHATE, 3-Dehydrosphinganine, CDP-DG(18:1(11Z)/20:4(5Z,8Z,11Z,14Z)), Cer(d14:1(4E)/26:0(2OH)), DG(16:0/22:3(10Z,13Z,16Z)/0:0)[iso2], iso (4E,15-methyl-d16:1) sphingosine, LacCer(d18:0/18:0), LacCer(d18:1/22:0), LysoPE(0:0/18:1(11Z)), Lyso…
[44]	Metabolic alterations in urine extracellular vesicles are associated to prostate cancer pathogenesis and progression	Clos-Garcia, Marc; Loizaga-Iriarte, Ana; Zuñiga-Garcia, Patricia; Sánchez-Mosquera, Pilar; Rosa Cortazar, Ana; González, Esperanza; Torrano, Verónica; Alonso, Cristina; Pérez-Cormenzana, Miriam; Ugalde-Olano, Aitziber; Lacasa-Viscasillas, Isabel; Castro, Azucena; Royo, Felix; Unda, Miguel; Carracedo, Arkaitz; Falcón-Pérez, Juan M.;	2018	Prostate	Urine	N/A	Prostate cancer = 31 Benign Prostate Hyperplasia = 14	Urine and EVs were stored at -80ºC until use.	Ultracentrifugation	Nanoparticle Tracking Analysis Western Blot Cryo-Electron Microscopy	Methanol and Chloroform	eams	Human Metabolome Database	Citrate, Aminobutyr+L8:M8ic acid, Xanthosine, cAMP, PUFA 16:3n-x, AC(12:0), AC(12:1n-x), AC(14:1n-x), AC(14:2n-x), SM(38:1), SM(39:1), SM(42:1), SM(d18:1/22:0), SM(d18:1/23:0), CMH(d18:1/23:0), CMH(d18:1/24:1(2OH)), Androsterone sulfate + Etiocholanolone sulfate, Androsterone sulfate 1, Androsterone sulfate 2, DHEAS.	Kynurenine, Suberic acid, Arachidonic acid, PC(0:0/18:0), PC(14:0/18:2), PC(14:0/20:4), PC(16:0/16:0), PC(16:0/18:0), PC(16:0/18:1), PC(16:0/18:2), PC(16:0/19:1), PC(16:0/20:4), PC(16:0/20:5), PC(16:0/22:6), PC(16:1/18:2), PC(17:0/0:0), PC(17:0/18:2), PC(17:0/20:4), PC(18:0/0:0), PC(18:0/18:1), PC(18:0/18:2), PC(18:0/20:3), PC(18:0/20:4), PC(18:0/22:4), PC(18:0/22:5), PC(18:0/22:6), PC(18:1/22:6)…	Glutamic acid, Glycine, Alanine, Serine, Proline, Valine, Threonine, Taurine, Isoleucine, Leucine, Asparagine, Aspartic acid, Glutamine, Lysine, Methionine, Histidine, Phenylalanine, Arginine, Tyrosine, Tryptophan, Sarcosine, Cystine, Gly-DL-Phe, Hypotaurine, Gamma-Aminobutyric acid, DL-2-Aminoadipic acid, Kynurenine, L-Citrulline, L-Homoserine, Cys double charge, Cystathionine *, 1-Methyl-L-hist…
[50]	Analysis and simulation of glioblastoma cell lines-derived extracellular vesicles metabolome	Čuperlović-Culf, Miroslava; Khieu, Nam H.; Surendra, Anuradha; Hewitt, Melissa; Charlebois, Claudie; S; hu, Jagdeep K.;	2020	Glioblastoma	Cells	U118	N/A	Not Reported	Ultracentrifugation	Western Blot	Acetonitrile	NMR	Human Metabolome Database Biological Magnetic Resonance Databank	Taurine, Proline, Succinic acid, Oxoproline, Ethanol.	Methionine, GSH, Acetone, GABA, G6P, Isoleucine, Glucose, PC, Tryptophan, Glycerol, Taurocholate, Homoserine, Glycine, Carnitine, GSSG.	itaconate, formate, niacinamide, tryptophan, NAD, NADH, adenosylhomocysteine, malate, phosphorylcholine, acetate, acetone, arginine, asparagine, aspartate, citrate, creatine, creatinine, fumarate, glucose, glutamate, glutamine, glycerol, glycine, isoleucine, lalanine, leucine, llactate, lysine, methionine, myoinositol, phenylalanine, proline, ethanol, pyroglutamate, pyruvate, serine, taurine, thr…
						LN-18								Threonine, Taurocholate, Glycerol, Tryptophan, Carnitine, GSSG, Homoserine, Glycine, G6P, Isoleucine, Glucose, PC.	Glutamine, Methionine, Glutamic Acid, NAD, NADH, Succinic acid, Ethanol, Proline, Aspartate, Ethanolamine, Oxoproline, Acetone, GSH, GABA.
						A172								Formate, Carnitine, Tryptophan, Glycerol, GSSG, G6P, Isoleucine, Glucose, PC, Taurocholate, Homoserine, Glycine.	Adenosylhomocysteine, Glutamic Acid, Ethanolamine, Methionine, Malate, Niacinamide, Citrate, Proline, Succinic acid, Oxoproline, Acetone, Ethanol, GSH, GABA.
[46]	Untargeted multi-omic analysis of colorectal cancer-specific exosomes reveals joint pathways of colorectal cancer in both clinical samples and cell culture	Eylem, Cemil Can; Yilmaz, Mehmet; Derkus, Burak; Nemutlu, Emirhan; Camci, Can Berk; Yilmaz, Erkan; Turkoglu, Mehmet Akif; Aytac, Bulent; Ozyurt, Neslihan; Emregul, Emel;	2020	Colorectal	Cells	FHC & HT-29	N/A	Serum was stored at -80ºC until use. Conditioned medium and EVs were stored at -20ºC until use.	Ultracentrifugation	Transmission Electron Microscopy Bicinchoninic Acid test Immunoblotting	Methanol and Chloroform	GC-MS	Human Metabolome Database	Enalolamine, Porphine	Arabinosemethoxyamine, Xylosemethoxyamine, Valine, Glucopyranose, Monomethylphosphate, Proline, Glycine, Salactosemethoxyamine, Tryptophan, Isoleucine, Xylitol, Phenylalanine, Tyrosine, Myo-inositol, Erythritol, Lysine, Citric acid.	Citric acid, D-threitol, Fumaric acid, Glucose, Glycolic acid, Hydroxylamine, L-glutamic acid, Monomethylphosphate, Malic acid, Octadecanol, Phosphoric acid, Succinic acid, Trans-4-hydroxy-L-proline, Diethyleneglycol, Lauric acid, L-dithiothreitol, L-valine, Glucopyranose, L-threonine, Nonanoic acid, Tyrosine, Porphine, Isoleucine, Capric acid, Aspartic acid, Beta-alanine, Phenylalanine, L-lactic…
					Serum	N/A	Colorectal cancer = 11 Healthy control = 8							Glutamic Acid, Lysine, Pyroglutamic acid, Glycolic Acid, Glucose.	Monomethylphosphate, Pinitol, Fumaric Acid, Myo-Inositol, Fructose, Xylitol, Succinic Acid, Octadecanol, Threitol, Xylose, Phosphoric Acid, Trans-4-Hydroxy-L-Proline, Hydroxylamine, Citric Acid.
[34]	Colorectal cancer diagnostic model utilizing metagenomic and metabolomic data of stool microbial extracellular vesicles	Kim, Da Jung; Yang, Jinho; Seo, Hochan; Lee, Won Hee; Ho Lee, Dong; Kym, Sungmin; Park, Young Soo; Kim, Jae Gyu; Jang, In-Jin; Kim, Yoon-Keun; Cho, Joo-Youn;	2020	Colorectal	Stool	N/A	Colorectal cancer = 32 Healthy control = 40	Stool was stored at -20ºC. EVs were frozen but the temperature was not specified.	Centrifugation	Not Reported	Not Reported	GC-MS	Not Reported	Leucine, Isoleucine, Alanine, Lysine, Tyramine, Ethanolamine, Phenol, Furoic acid, Succinic acid, Oxalic acid, hexanoic acid, palmitic acid, oleic acid	aminoisobutyric acid, butanoic acid	Alanine, Aminoisobutyric acid, Butanoic acid, Ethanolamine, Furoic acid, Hexanoic acid, Isoleucine, Leucine, Lysine, Oleic acid, Oxalic acid, Palmitic acid, Phenol, Succinic acid, Tyramine
[47]	Alterations of plasma exosomal proteins and motabolies are associated with the progression of castration-resistant prostate cancer	Pengyu Liu, Wenxuan Wang, Fei Wang, Jiaqi Fan, Jinan Guo, Tao Wu, Dongliang Lu, Qingchun Zhou, Zhuohao Liu, Yuliang Wang, Zhiqun Shang, Franky Leung Chan, Wei Yang, Xin Li, Shan‐Chao Zhao, Qingyou Zheng, Fei Wang and Dinglan Wu	2023	Castration Resistant Prostate	Serum	N/A	Prostate cancer = 17 Castration resistant prostate cancer = 15 Healthy control = 12	Serum and EVs were stored at -20ºC until use.	Ultracentrifugation	Nanoparticle Tracking Analysis Western Blot Transmission Electron Microscopy	Acetonitrile and Methanol	UHPLC-MS/MS	Not Reported	2-(2-Methylbutanoyl)-9-(3-methyl-2E-pentenoyl)-2b, 9a-dihydroxy-4Z,10(14)-oplopadien-3-one and acetylglycine	dihydrothymine, creatinine, and hydroxyoctanoic acid	206 metabolites found but not named.
[49]	Cancer Alters the Metabolic Fingerprint of Extracellular Vesicles	Palviainen, Mari; Laukkanen, Kirsi; Tavukcuoglu, Zeynep; Velagapudi, Vidya; Kärkkäinen, Olli; Hanhineva, Kati; Auriola, Seppo; Ranki, Annamari; Silj; er, Pia;	2020	Prostate	Cells	PC-3 & PNT2	N/A	Conditioned medium was stored at -20ºC and EVs were stored at -80ºC until use.	Ultracentrifugation	Nanoparticle Tracking Analysis Western Blot Electron Microscopy	Acetonitrile	LC-MS	Human Metabolome Database	Threonine, Lysine, Glutamine, Phenylalanine, Tryptophan, Carnosine, Valine, Serotonin, Acetylcarnitine, Trimethyl-lysine, Isobutyryl carnitine, Glycine betaine, Creatinine, Histidine, 1-methyl-histadine, Isoleucine, Leucine, Citrulline, Glutamate, Dimethyarginine, Creatine, L-arganine, Proline, 4-acetamidobutanoate, 3-methyl-histadine, Pyrodoxine, Folic acid, Thiamine cation, Niacinamide, Pantoth…	Not Reported	beta-alanine, carnitine, arginine, proline, histidine, urea, glycine, serine, valine, leucine, and isoleucine, aspartate, glutamate, threonine, LysoPC(18:1(9Z)), 1-methyl-histidine, LysoPC(18:0), 3-methyl-histidine, 4-acetamidobutanoate, Urocanic acid, Acetylcarnitine, Adenosine, Arginine, Asparagine, Carnitine, Carnosine, Citrulline , Creatine, Creatinine, Cystine, Dimethyarginine, Folic acid, P…
				Cutaneous-T-Cell Lymphoma		Mac-2A & PBMC								Uracil, Gamma-Glutamylcysteine, Folic Acid, Creatinine, Hydroxyproline, Myoinositol, Succinate, Symmetric dimethylarginine, Proline.	Guanosine, Adenosine, Taurine, Hypoxanthine.
				Colorectal		RKO & CCD 841 CoN								Proline, L-Methionine	Guanidinoacetic Acid, 3-Hydroxyanthranilic Acid, Gamma-Glutamylcysteine, L-Kynurenine
[41]	Metabolomic profiling of extracellular vesicles and alternative normalization methods reveal enriched metabolites and strategies to study prostate cancer-related changes	Puhka, Maija; Takatalo, Maarit; Nordberg, Maria-Elisa; Valkonen, Sami; N; ania, Jatin; Aatonen, Maria; Yliperttula, Marjo; Laitinen, Saara; Velagapudi, Vidya; Mirtti, Tuomas; Kallioniemi, Olli; Rannikko, Antti; Silj; er, Pia R.-M.; Af Hällström, Taija Maria;	2017	Prostate	Urine	N/A	Prostate cancer = 3 Healthy control = 3	Urine samples were stored in liquid nitrogen vapour phase and EVs were stored at -80ºC until use.	Ultracentrifugation	Nanoparticle Tracking Analysis Western Blot Electron Microscopy	Acetonitrile	UPLC-MS/MS	Human Metabolome Database Evpedia	AMP Gamma-Glutamylcysteine Glutathione 4-Hydroxyproline IMP	Not Reported	1-Methylhistamine, 2-Aminoisobutyric acid, 3-Hydroxyanthranilic acid, 4-Hydroxyproline, 4-Pyridoxic acid, 5-Hydroxy-L-tryptophan, 5-Hydroxyindoleacetic acid, Acetoacetic acid, Adenine, Adenosine, Alanine, Allantoin, Amino adipic Acid, AMP, Arginine, Asparagine, Aspartic acid, Asymmetric dimethylarginine, Betaine, Carnitine, Carnosine, Chenodeoxycholic acid, Cholic acid, Choline, Citrulline, Cotin…
					Plasma									Cyclic AMP, Glutamine, Hippuric acid, Isoleucine, L-Kynurenine, Leucine, Orotic acid, D-Ribose5-phosphate, Tryptophan, Xanthine, Xanthosine,	Not Reported	Acetoacetic acid, L-Acetylcarnitine, Adenine , S-Adenosylhomocysteine, S-5-Adenosyl-L-Methionine Chloride, Alanine, Allantoin, Aminoadipic Acid, 2-Aminoisobutyric acid, AMP, Arachidyl carnitine, Arginine, Asparagine, Aspartic acid, Asymmetric dimethylarginine, Betaine, Chenodeoxycholic acid, Cholic acid, Choline, Citrulline , Creatine, Creatinine, Cyclic AMP, Cyclic GMP, L-Cystathionine, Cysteine…
[45]	Detectable Lipidomes and Metabolomes by Different Plasma Exosome Isolation Methods in Healthy Controls and Patients with Advanced Prostate and Lung Cancer	Soupir, Alex C.; Tian, Yijun; Stewart, Paul A.; Nunez-Lopez, Yury O.; Manley, Br; on J.; Pellini, Bruna; Bloomer, Am; a M.; Zhang, Jingsong; Mo, Qianxing; Marchion, Douglas C.; Liu, Min; Koomen, John M.; Siegel, Erin M.; Wang, Liang;	2023	Prostate	Plasma	N/A	Prostate cancer = 10 Lung cancer = 14 Healthy control = 10	500 µL aliquots of plasma were stored at −80 °C until use for EV processing.	SBI SmartSEC™ Single for EV Isolation™ / Takara Capturem™ Extracellular Vesicle Isolation Kit (Mini) / Fujifilm Wako MagCapture™ Exosome Isolation Kit PS	Nanoparticle Tracking Analysis	Methanol	UHPLC-HRMS	Mzmine (v3.53)	Lauric acid	Cystathionine, Acetamidobutanoic acid, N-Acetyl-L-Alanine	2-Hydroxybutyric acid, 2-Oxoadipic acid, 2'-Deoxycytidine 5'-monophosphate, 3-(2-Hydroxyphenyl)propanoate, 3-(4-Hydroxyphenyl)pyruvate, 3-Aminoisobutanoate;2-Amino-2-Methylpropanoate, 3-Hydroxy-3-methylglutarate, 3-Methoxy-4-Hydroxymandelate, 3-Methyl-2-Oxovaleric acid;4-Methyl-2-Oxovaleric acid, 4-Acetamidobutanoate, 4-Aminobenzoate;Anthranilate, 4-Aminobutanoate, 4-Guanidinobutanoate, 4-Hydroxy…
				Lung										N-alpha-Acetyl-L-Lysine, L-Proline, L-Lysine	O-Acetyl-L-carnitine
[48]	A Fecal-Microbial-Extracellular-Vesicles-Based Metabolomics Machine Learning Framework and Biomarker Discovery for Predicting Colorectal Cancer Patients	Fatma Hilal Yagin, Abedalrhman Alkhateeb, Cemil Colak, Mohammad Azzeh, Burak Yagin and Luis Rueda	2023	Colorectal	Stool	N/A	Colorectal cancer = 36 Healthy control = 40	Stool was stored at -20ºC and EVs were frozen but the temperature was not specified.	Incubation	Not Reported	Not Reported	LC/QTOFMS GC/TOFMS	Not Reported	Isoleucine Leucine Succinic acid	Aminoisobutyric acid Butyric acid	Succinic acid, Butyric acid, Isoleucine, Leucine, Oxalic acid, Alanine, Ethanolamine, Oleic acid, Lysine, Phenol, 2-Furoic acid, Aminoisobutyric acid, Tyramine, Palmitic acid, Caproic acid
[42]	Metabolomic investigation of urinary extracellular vesicles for early detection and screening of lung cancer	Yang, Qinsi; Luo, Jiaxin; Xu, Hao; Huang, Liu; Zhu, Xinxi; Li, Hengrui; Yang, Rui; Peng, Bo; Sun, Da; Zhu, Qingfu Zhu Q.; Liu, Fei	2023	Early Lung	Urine	N/A	Early lung cancer = 33 Lung cancer = 42 Healthy control = 27	Urine, EVs and extracted metabolites were stored at -80ºC until use.	EXODUS device	Nanoparticle Tracking Analysis Western Blot Transmission Electron Microscopy	Acetonitrile and Methanol	UHPLC-MS/MS	MS2 Database	Nicotinuric acid, Todatriol glucoside, Fumaric acid, L-Gulonolactone, N-Acetylasparagine, Dehydroepiandrosterone sulfate, Citronellyl beta-sophoroside, xi-Linalool 3-[rhamnosyl-(1->6)-glucoside], Malic acid, 1,2-Benzisothiazol-3(2H)-one, 5,7-Dimethoxyisoflavone, Lauroyl diethanolamide, n-Butyl acetate, Kiwiionoside, Foeniculoside VII, Oleic acid, N-Hydroxy-1-aminonaphthalene, Androsterone sulfate…	18-Nor-4(19),8,11,13-abietatetraene Theophylline 5,6-Dihydro-4-methoxy-2H-pyran-2-one Pyrocatechol 2-Hydroxyvaleric acid O-Methylcorypalline Acetylhydrazine Asparaginyl-Proline 1-Methylhypoxanthine 4-Nitrophenol Pyrrolidine Piperidine Fertaric acid Oxymorphone 4-Hydroxyhippuric acid Diethyl phthalic acid Valerylglycine (E,E)-Piperlonguminine Salicyluric acid 2-(Methylamino)benzoic acid Nicotine D…	2-Methylpyridine, Acetic anhydride, 1-Aminocyclopropanecarboxylic acid, Acrylic acid, Creatinine, Glycine, Glycolic acid, Glyoxylic acid, Isobutyric acid, Pyroglutamic acid, Sarcosine, Beta-Aminopropionitrile, Piperidine, Saccharin, (1S,2R,4R)-p-Menth-8-ene-2,10-diol 2-glucoside, p-Cresol, 7,8-Dihydro-3b,6a-dihydroxy-alpha-ionol 9-glucoside, Kiwiionoside, N,N-Dimethylformamide, Methylguanidine, B…
				Lung										Todatriol glucoside, Nicotinuric acid, Dehydroepiandrosterone sulfate, 5-(3-Pyridyl)-2-hydroxytetrahydrofuran, Malic acid, L,L-Cyclo(leucylprolyl), L-Gulonolactone, Sedoheptulose, xi-Linalool 3-[rhamnosyl-(1->6)-glucoside], Citronellyl beta-sophoroside, Androsterone sulfate, 5,7-Dimethoxyisoflavone, 3-Methyladenine, n-Butyl acetate, N-Acetylasparagine, (2S,4R,5S)-Muscarine, Dihydrouracil, 1,2-Ben…	p-Cresol 2-Hydroxypyridine Piperidine Fertaric acid Mesylate 1-Methoxy-1H-indole-3-acetonitrile Hippuric acid 4-Nitrophenol Acetylhydrazine Pyrrolidine Aminoadipic acid N-Lactoyl ethanolamine 5-HEPE 2-(Methylamino)benzoic acid Hydroxycotinine Salicyluric acid Valerylglycine (E,E)-Piperlonguminine Fluoxetine glucuronide Nicotine Nicotine-1'-N-oxide Nicotine glucuronide
[40]	Metabolomic analysis of exosomal-markers in esophageal squamous cell carcinoma	Zhu, Qingfu; Huang, Liu; Yang, Qinsi; Ao, Zheng; Yang, Rui; Krzesniak, Jonathan; Lou, Doudou; Hu, Liang; Dai, Xiaodan; Guo, Feng; Liu, Fei;	2021	Oesophageal Squamous Cell Carcinoma	Plasma	N/A	Recrudescent ESCC = 34 Non-Recrudescent ESCC = 37 Health control = 20	Plasma and EV samples were stored at -80ºC until use.	EXODUS device	Nanoparticle Tracking Analysis Western Blot Transmission Electron Microscopy	Methanol	UPLC-MS/MS	Metware Database	Not Reported	Not Reported	Allantoin, L-Cysteine, Benzoic Acid, Terephthalic Acid, Taurochenodesoxycholic Acid, Glycocholic Acid, Glycochenodeoxycholic Acid, Vanillin, Cytidine-5-Monophosphate, Uracil, Β-Nicotinamide Mononucleotide, D-Trehalose, D-Erythronolactone, D-Arabinose, L-Gulonic-Γ-Lactone, Vitamin D3, Azelaic Acid, L-Lactic Acid, Shikimic Acid, Suberic acid, Lysope 18:1, Lysope 18:0, Lysope 16:0, Lysopa 16:0, 13-H…
